# Supplementary material for: The Relationship between Coronary Flow Reserve and the TyG Index in Patients with Gestational Diabetes Mellitus
Source: Medicina (Kaunas). 2023 Oct 12;59(10):1811. doi: 10.3390/medicina59101811 (PMC10608421; doi:10.3390/medicina59101811)
Supplement: Supplementary file 1 [file medicina-59-01811-s001.zip]

Archive with 1 entries (1 files):
- medicina-2596064-supplementary.png
